# Supplementary material for: Genomic Consequences of Fragmentation in the Endangered Fennoscandian Arctic Fox (Vulpes lagopus)
Source: Genes (Basel). 2022 Nov 15;13(11):2124. doi: 10.3390/genes13112124 (PMC9690288; doi:10.3390/genes13112124)
Supplement: Supplementary file 1 [file genes-13-02124-s001.zip]

Archive with 1 entries (1 files):
- genes-1931147-supplementary.pdf
